# Supplementary material for: Quantitative Analytical and Computational Workflow for Large-Scale Targeted Plasma Metabolomics
Source: Metabolites. 2023 Jul 13;13(7):844. doi: 10.3390/metabo13070844 (PMC10383057; doi:10.3390/metabo13070844)
Supplement: Supplementary file 1 [file metabolites-13-00844-s001.zip]

Archive with 2 entries (2 files):
- Figure S1.pdf
- metabolites-2410225-supplementary.xlsx
